# Supplementary material for: Basophils Predict Mite Sensitization in Patients with Kawasaki Disease
Source: Children (Basel). 2023 Jul 12;10(7):1209. doi: 10.3390/children10071209 (PMC10378518; doi:10.3390/children10071209)
Supplement: Supplementary file 1 [file children-10-01209-s001.zip]

Archive with 1 entries (1 files):
- children-2460532-supplementary.pdf
